# Supplementary material for: Analysis of Structural Determinants of Peptide MS 9a-1 Essential for Potentiating of TRPA1 Channel
Source: Mar Drugs. 2022 Jul 21;20(7):465. doi: 10.3390/md20070465 (PMC9320628; doi:10.3390/md20070465)
Supplement: Supplementary file 1 [file marinedrugs-20-00465-s001.zip]

Archive with 1 entries (1 files):
- marinedrugs-1819428-supplementary.pdf
